# Supplementary material for: An engineered bacterial symbiont allows noninvasive biosensing of the honey bee gut environment
Source: PLoS Biol. 2024 Mar 5;22(3):e3002523. doi: 10.1371/journal.pbio.3002523 (PMC10914260; doi:10.1371/journal.pbio.3002523)
Supplement: S1 Data — (XLSX) [file pbio.3002523.s001.xlsx]

## Sheet: Fig1b
Volume of feces (µl)
9
7
0
4
0
2
2.8
3.5
5.5
5
5.3
6.8
2
4
2.8
4.7
6.7
6.5
6.8
2.7

## Sheet: Fig1c
	Feces (CFU µl-1)	Gut (CFU whole gut-1)
Cage A	38000	4000000
Cage A	49000	1320000
Cage A	0.75	0.75
Cage A	182000	5400000
Cage A	104000	5200000
Cage A	90000	1490000
Cage A	0.85	0.85
Cage A	97000	7100000
Cage A	0.95	0.95
Cage B	0.9	0.9
Cage B	260000	9000000
Cage B	5300	5000000
Cage B	23000	1470000
Cage B	52000	3700000
Cage B	340000	10900000
Cage B	148000	10200000
Cage B	152000	11000000
Cage B	55000	5600000
Cage B	62000	2800000
Cage C	54000	39000000
Cage C	115000	13100000
Cage C	0.8	0.8
Cage C	840000	24000000
Cage C	4300	3100000
Cage C	11700	14800000
Cage C	109000	10700000
Cage C	56000	5200000

## Sheet: Fig1d
	Time (days)	Control	FE-treated
1	4	1
2	5	1
3	5	1
4	14	1
5	16	1
6	17	1
7	17	1
8	17	1
9	17	1
10	19	1
11	19	1
12	20	1
13	21	1
14	21	1
15	22	1
16	22	1
17	22	1
18	22	1
19	22	1
20	22	1
21	22	1
22	22	1
1	2		1
2	10		1
3	12		1
4	13		1
5	13		1
6	14		1
7	14		1
8	14		1
9	14		1
10	15		1
11	15		1
12	17		1
13	17		1
14	17		1
15	17		1
16	17		1
17	17		1
18	19		1
19	22		1
20	22		1
21	22		1
22	22		1
23	22		1

## Sheet: Fig3a
	Plasmid copy number
RSF1010	12.0081	21.4765	39.2217	32.7802	22.7541	16.9691	16.9369	11.045	10.7104	14.1984	64.2338	60.5827	65.858	89.3744	89.552
pTF-FC2	121.019	118.51	107.949	117.726	122.151	208.635	166.477	159.594	194.001	176.53	123.23	143.951	150.252	165.31	129.792
pVS1	149.257	124.86	140.68	303.695	324.816	440.638	481.197	492.358	448.653	754.262	1667.84	1250.38	1053.54	1018.16	967.704
pBBR1	1929.86	1879.5	1855.01	1707.47	2217.51	244.075	354.623	390.61	413.002	905.907	1283.06	537.564	3046.64	283.488	533.53

## Sheet: Fig3b
	Mean GFP fluorescence
RSF1010	2488	2465	2798	2843	3014
pTF-FC2	534	609	586	557	818
pVS1	1149	1312	950	982	1004
pBBR1	1407	1498	1308	1876	1376

## Sheet: Fig4a
		+ Ab					- Ab
	pSV1	1.39	0	11.86	0	0	0	0	0	0	5.88
	pBBR1	88.89	88.31	93.55	89.19	80.37	94.44	88.68	90.43	87.7	91.47
	RSF1010	98.15	97.01	95.89	95.31	96.05	89.55	98.02	81.18	88.42	88.04
	pTF-FC2	95.95	94.62	94.44	91.24	98.7	83.33	94.34	100	83.15	82.35

## Sheet: Fig4c
pVS1	7																14
+ Ab	1.69	7.28	27.81	13.73	18.75	6.25	20.59		0	0		0	0	0	0		24.31	62.75	53.38	54.01							0			42.25
- Ab	0		0	0					0.88	0	0		0	0	0	0	0	0	0						0			0	0	0	0	0
pBBR1	7																14
+ Ab			82.26		17.86				5.71	83.33	66.67	19.28	43.75	53.85			88.68						73.65		82.22	87.1	86.84	80.18	74.07	55.56
- Ab		16.87	39.18	66.67		85.71			0				0				24.26		0		0	0	7.14	0				0	0	2.44
RSF1010	7																14
+ Ab	96	83		95		90				90		75	85		81		81	83.19	73.77	91	88.06	100					81.13		80.17	91.43
- Ab	48	32	91		88		56				83	87		89	45		39.66	7.44		19.39	0	91.84						77.78		100	55.22	84.06
pTF-FC2	7																14
+ Ab		87.18	97.37	88.04	88.75	96.46	100			95.5	97.26	100	92.31	93.64	90.67		85.71			92.47						84.85	88.78	79.76	93.33	85.19	81.01
- Ab	88.24	86.71	94.74	100		88.46	94.44			93.55	100		87.8	88.31			85.48	95.83	17.46	76.74	90.63	79.41				92.75	87.18	86.25			89.66

## Sheet: Fig4d
pVS1	7																14
+ Ab	11800	61000	8200	10600	11700	1140	93000		1	7	1	1	1	21	1		81000	34000	9500	31000					1	1	1	1	1	175000	1
- Ab	1	1	9	1					1	1	1	1	1	1	1	1	1	1	1	1					1	1	1	1	1	1	1	1
+ Gc	1	1	1	1	1	1			1	1	1	1	1	1	1		1	1	1	1	1				1	1	1	1	1
pBBR1	7																14
+ Ab	1	1	750000	1	25000	1	1	1	8400	114000	580000	91000	34000	3700	1		4200	1	1	1	1	1		1		730000	40000	980000	25000	4200000	1
- Ab	1	8600	3300	35000	1	390000	1	1	14	1	11500	1	300000	1			65000	1	1	1	1	1510	270	111	2700	1	1	1	42000	540
+ Gc	8100	1	1	340	1	51	1		2700	1		1	1	1	7100		1	970	77	1	1	1	1	1	1	1	1	1	1	1
RSF1010	7																14
+ Ab	84000	1970000	1	980000	1	750000			1	175000	1	98000	9000	1	9400		1670000	1160000	100000	900000	1200000	7200			320000	1	410000	1	710	34000
- Ab	700000	11400	500000	1	4600	1	113000	1	1	1	300000	530	1	117000	32000	1	137000	720	1	141000	46	53000	1		1	1	1	690000	1160	10	3800	1030000
+ Gc	590	118000	1	1	1	65000	1	2400	11500	1	1	92000	5200				91	270000	1	1	12	1			113000	1
pTF-FC2	7																14
+ Ab	1	260000	30000	129000	74000	620000	55000			1330000	800000	55000	13900	1080	7000		380000	1	1	8900	1					109000	740000	560000	17000	6700	55000
- Ab	69000	10300	54000	1	360000	230000	350000	1	13	32000	57	1	146000	68000	1	1	270000	24000	98000	14100	380000	6600				600000	2600	8400	1	1	31000	1
+ Gc	1	280000	1	1410	74000	52000		6800		1	3600	65000	73	1	1		1110	1610	6700	17100	3000	5900				1	1	5500	2100	1

## Sheet: Fig5b
	pAC17V5
0	622	556	818	424	472
1	4685	4535	3555	4484	2906

## Sheet: Fig5e
0	0.1	1
112.078	228.709	544.812
148.962	435.222	652.656
82.7802	248.131	861.784
314.014	200.648	310.362
310.214	141.962	212.594

[truncated: 11 more sheets: Fig5g, Supplementary Fig1, Supplementary Fig3a, Supplementary Fig3b, Supplementary Fig3c, Supplementary Fig4a, Supplementary Fig4b, Supplementary Fig5a, Supplementary Fig6b, Supplementary Fig7, Supplementary Fig8]
